# Supplementary material for: The Effect of Boron on the Microstructure and Properties of Refractory Metal Intermetallic Composites (RM(Nb)ICs) Based on Nb-24Ti-xSi (x = 16, 17 or 18 at.%) with Additions of Al, Cr or Mo
Source: Materials (Basel). 2021 Oct 15;14(20):6101. doi: 10.3390/ma14206101 (PMC8537113; doi:10.3390/ma14206101)
Supplement: Supplementary file 1 [file materials-14-06101-s001.zip]

Archive with 1 entries (1 files):
- materials-1369782-supplementary.pdf
